# Supplementary material for: Natural Pigment Production by Bacillus velezensis YM–3 Isolated from Traditional Pixian Douban Condiment: Biosynthesis Pathway, Structural Characterization, and Bioactivities
Source: Foods. 2026 Jun 20;15(12):2229. doi: 10.3390/foods15122229 (PMC13298460; doi:10.3390/foods15122229)
Supplement: Supplementary file 1 [file foods-15-02229-s001.zip]

Archive with 1 entries (1 files):
- foods-4370834-supplementary.pdf
